# Supplementary material for: Eco-Friendly Coordination Polymers with Incorporated Nitrogen-Rich Heterocyclic Ligand and Their Hybrids with Gold Nanostructures for Catalytic Conversion of Carbon Dioxide
Source: Molecules. 2025 Dec 15;30(24):4777. doi: 10.3390/molecules30244777 (PMC12736215; doi:10.3390/molecules30244777)
Supplement: Supplementary file 1 [file molecules-30-04777-s001.zip]

Archive with 1 entries (1 files):
- molecules-4023915-supplementary.pdf
